# Supplementary material for: Transcriptome analysis of the sex pheromone gland of the noctuid moth Heliothis virescens
Source: BMC Genomics. 2010 Jan 14;11:29. doi: 10.1186/1471-2164-11-29 (PMC2820457; doi:10.1186/1471-2164-11-29)
Supplement: Additional file 1 — Top 250 highly expressed genes in Heliothis virescens pheromone glands. Table containing the top 250 most highly expressed cDNAs identified in the Heliothis virescens pheromone gland library. cDNAs are ranked according to the total number of individual EST clones (No. of reads) representing the respective contig (SeqName), the best BLAST hit identified in the NCBI nr database (SeqDescr) and any associated Gene Ontology (GO) terms (GOTerms). [file 1471-2164-11-29-S1.XLS]

## Sheet: Sheet1
SeqName	No. Of reads	SeqDesc	GOTerms
HV-PG_Contig_185	210	muscle actin	cytoskeleton;cytoplasm;ATP binding;structural molecule activity;protein binding
HV-PG_Contig_115	119	apolipophorin-iii precursor	extracellular space;innate immune response;lipid binding;lipid transport;translation;defense response to Gram-positive bacterium
HV-PG_Contig_541	100	elongation factor 1 alpha	cytoplasm;translation elongation factor activity;GTP binding;translational elongation;GTPase activity
HV-PG_Contig_477	95	arginine kinase	arginine kinase activity
HV-PG_Contig_824	92	elongation factor 1 alpha	cytoplasm;translation elongation factor activity;GTP binding;translational elongation;GTPase activity
HV-PG_Contig_25	90	actin 1	cytoskeleton;cytoplasm;ATP binding;structural molecule activity;protein binding
HV-PG_Contig_303	90	adp atp translocase	mitochondrial inner membrane;integral to membrane;binding;transport;transporter activity
HV-PG_Contig_49	90	cytochrome c oxidase subunit iii	integral to membrane;cytochrome-c oxidase activity;mitochondrion;electron transport
HV-PG_Contig_17	89	kd orf
HV-PG_Contig_213	88	heat shock protein	response to stress
HV-PG_Contig_193	87	troponin t
HV-PG_Contig_50	85	troponin c 25d	ciliary or flagellar motility;flagellin-based flagellum;calcium ion binding
HV-PG_Contig_158	83	acyl-delta-9 desaturase	fatty acid biosynthetic process;stearoyl-CoA 9-desaturase activity;iron ion binding;integral to membrane;endoplasmic reticulum
HV-PG_Contig_426	82	zeelin1 cg6803-pd isoform 2
HV-PG_Contig_348	80	tubulin alpha-1 chain	tubulin complex;mitotic spindle organization and biogenesis;protein polymerization;mitotic cell cycle spindle assembly checkpoint;microtubule-based movement;antimicrobial humoral response;GTPase activity;spindle;structural constituent of cytoskeleton;GTP binding
HV-PG_Contig_284	79	troponin t
HV-PG_Contig_145	78	actin 1	cytoskeleton;cytoplasm;ATP binding;structural molecule activity;protein binding
HV-PG_Contig_879	75	tropomyosin 1	actin binding;heart development
HV-PG_Contig_826	75	cytochrome oxidase subunit i	aerobic respiration;copper ion binding;iron ion binding;heme binding;electron transport;transport;integral to membrane;cytochrome-c oxidase activity;mitochondrial respiratory chain
HV-PG_Contig_707	74	ac1147-like protein
HV-PG_Contig_267	70	myosin light chain 2	myosin complex;calcium ion binding;motor activity
HV-PG_Contig_223	70	muscle protein 20-like protein
HV-PG_Contig_27	69	titin-like protein
HV-PG_Contig_361	69	cathepsin	proteolysis;cysteine-type endopeptidase activity
HV-PG_Contig_45	69	antigenic protein
HV-PG_Contig_101	65	mitochondrial porin	anion transport;Nebenkern;voltage-gated anion channel activity;lipid particle;mitochondrial transport;mitochondrial outer membrane
HV-PG_Contig_172	64	ribosomal protein l3	ribosome;structural constituent of ribosome;translation
HV-PG_Contig_243	61	---NA---	---NA---
HV-PG_Contig_809	60	muscle lim protein isoform 1	zinc ion binding
HV-PG_Contig_298	60	ribosomal protein l8	ribosome;structural constituent of ribosome;translation;rRNA binding
HV-PG_Contig_232	60	actin 1	cytoskeleton;cytoplasm;ATP binding;structural molecule activity;protein binding
HV-PG_Contig_522	58	cytochrome p450 cyp4g25	heme binding;monooxygenase activity;electron transport;iron ion binding
HV-PG_Contig_609	57	cytochrome p450 cyp4g25	heme binding;monooxygenase activity;electron transport;iron ion binding
HV-PG_Contig_828	57	atp synthase gammamitochondrial	hydrogen-exporting ATPase activity, phosphorylative mechanism;hydrogen ion transporting ATP synthase activity, rotational mechanism;mitochondrial proton-transporting ATP synthase complex, catalytic core F(1);ATP synthesis coupled proton transport;metal ion binding;phagocytosis, engulfment;hydrogen ion transporting ATPase activity, rotational mechanism;lipid particle
HV-PG_Contig_293	56	h+ transporting atp synthase beta subunit isoform 1
HV-PG_Contig_129	54	cytochrome c oxidase subunit ii	copper ion binding;heme binding;electron transport;transport;integral to membrane;cytochrome-c oxidase activity;mitochondrial respiratory chain
HV-PG_Contig_833	54	troponin t
HV-PG_Contig_871	53	lethalessential for lifel2efl	response to stress
HV-PG_Contig_109	52	adp atp translocase	mitochondrial inner membrane;integral to membrane;binding;transport;transporter activity
HV-PG_Contig_167	52	viral cathepsin	proteolysis;cysteine-type endopeptidase activity
HV-PG_Contig_651	52	ribosomal protein l36e	ribosome;structural constituent of ribosome;translation
HV-PG_Contig_823	51	calcium-transporting atpase sarcoplasmic endoplasmic reticulum type (calcium pump)	sarcoplasmic reticulum;calcium-transporting ATPase activity;neuromuscular synaptic transmission;regulation of sequestering of calcium ion;integral to membrane;ATP binding;protein binding;calcium ion transport;metabolic process;nuclear envelope;lipid particle;endoplasmic reticulum membrane
HV-PG_Contig_520	50	ribosomal protein s4e	ribosome;structural constituent of ribosome;translation;rRNA binding
HV-PG_Contig_612	50	aplp_manseame: full=apolipophorins contains:ame: full=apolipophorin-2ame: full=apolipophorin iiame: full=apolp-2 contains:ame: full=apolipophorin-1ame: full=apolipophorin iame: full=apolp-1 flags: precursor	lipid transport;extracellular region;lipid transporter activity;lipid binding;Wnt receptor signaling pathway
HV-PG_Contig_81	50	ubiquinol-cytochrome c reductase complex core protein
HV-PG_Contig_605	49	fructose-bisphosphate aldolase	response to hypoxia;female meiosis chromosome segregation;mesoderm development;distributive segregation;protein serine/threonine kinase activity;mitotic centrosome separation;meiotic metaphase I plate congression;mitotic cell cycle spindle assembly checkpoint;ATP binding;achiasmate meiosis I;glycolysis;fructose-bisphosphate aldolase activity;protein amino acid phosphorylation
HV-PG_Contig_596	49	atp synthase	hydrogen-exporting ATPase activity, phosphorylative mechanism;hydrogen ion transporting ATP synthase activity, rotational mechanism;mitochondrial proton-transporting ATP synthase complex, catalytic core F(1);ATP synthesis coupled proton transport;growth;phagocytosis, engulfment;hydrogen ion transporting ATPase activity, rotational mechanism;lipid particle
HV-PG_Contig_77	47	aryl-hydrocarbon receptor
HV-PG_Contig_217	45	atp synthase	proton-transporting ATP synthase complex, catalytic core F(1);hydrogen ion transporting ATP synthase activity, rotational mechanism;ATP synthesis coupled proton transport;metal ion binding;ATP binding;hydrogen ion transporting ATPase activity, rotational mechanism
HV-PG_Contig_282	45	---NA---	---NA---
HV-PG_Contig_270	44	vitellogenin	lipid transporter activity;lipid transport
HV-PG_Contig_112	42	iron storage protein	cellular iron ion homeostasis;oxidoreductase activity;ferric iron binding;iron ion transport
HV-PG_Contig_11	42	---NA---	---NA---
HV-PG_Contig_865	40	myofilin protein
HV-PG_Contig_835	40	chemosensory protein 1
HV-PG_Contig_244	40	standard paramyosin
HV-PG_Contig_236	38	ribosomal protein l7a	ribosome;ribosome biogenesis and assembly;structural constituent of ribosome;translation
HV-PG_Contig_853	37	cytochrome b	oxidoreductase activity;iron ion binding;electron transport;transport;integral to membrane;mitochondrial respiratory chain
HV-PG_Contig_890	36	calcium-transporting atpase sarcoplasmic endoplasmic reticulum type (calcium pump)	calcium ion transport;ATP binding;integral to membrane;metabolic process;calcium-transporting ATPase activity
HV-PG_Contig_184	36	troponin c	ciliary or flagellar motility;flagellin-based flagellum;calcium ion binding
HV-PG_Contig_866	36	h+ transporting atp synthase gamma subunit
HV-PG_Contig_399	36	phosphate transport protein	mitochondrial inner membrane;integral to membrane;binding;transport
HV-PG_Contig_362	34	cathepsin	proteolysis;cysteine-type endopeptidase activity
HV-PG_Contig_869	34	cathepsin	proteolysis;cysteine-type endopeptidase activity
HV-PG_Contig_136	33	vitellogenin	lipid transporter activity;lipid transport
HV-PG_Contig_276	32	titin-like protein
HV-PG_Contig_860	32	atp synthase beta subunit
HV-PG_Contig_408	30	kd orf	defense response to fungus;defense response to Gram-positive bacterium;extracellular space;innate immune response;xenobiotic metabolic process;transport
HV-PG_Contig_496	30	ubiquitin c	ubiquitin-dependent protein catabolic process;ATP-dependent proteolysis;regulation of transcription, DNA-dependent;ribosome biogenesis and assembly;response to heat;phagocytosis, engulfment;protein binding;ubiquitin cycle;establishment and/or maintenance of chromatin architecture;cytoplasm;nucleus
HV-PG_Contig_233	30	actin 1	cytoskeleton;cytoplasm;ATP binding;structural molecule activity;protein binding
HV-PG_Contig_561	30	calmodulin	rhabdomere;metarhodopsin inactivation;calcium ion binding;spindle pole;mitotic spindle organization and biogenesis;detection of calcium ion;kinetochore organization and biogenesis;myosin heavy chain binding;adaptation of rhodopsin mediated signaling;regulation of light-activated channel activity;protein amino acid phosphorylation
HV-PG_Contig_519	29	glucose dehydrogenase
HV-PG_Contig_106	29	cysteine-rich venom protein	catalytic activity;binding
HV-PG_Contig_98	29	paxillin cg31794-isoform d	zinc ion binding;focal adhesion
HV-PG_Contig_192	28	ribosomal protein l22	ribosome;structural constituent of ribosome;translation
HV-PG_Contig_867	28	---NA---	---NA---
HV-PG_Contig_62	28	ribosomal protein s3ae	ribosome;structural constituent of ribosome;translation
HV-PG_Contig_856	28	lisk family protein kinase
HV-PG_Contig_464	28	aliphatic nitrilase	nitrogen compound metabolic process;hydrolase activity, acting on carbon-nitrogen (but not peptide) bonds
HV-PG_Contig_48	28	cysteine-rich venom protein	catalytic activity;binding
HV-PG_Contig_127	28	muscle lim protein
HV-PG_Contig_312	27	ribosomal protein s15	structural constituent of ribosome;small ribosomal subunit;translation
HV-PG_Contig_215	27	ferritin heavy chain-like protein precursor	cellular iron ion homeostasis;oxidoreductase activity;ferric iron binding;iron ion transport
HV-PG_Contig_235	25	walrus cg8996-isoform b	head involution;mitochondrial electron transfer flavoprotein complex;Malpighian tubule morphogenesis;oxidative phosphorylation;FAD binding;morphogenesis of an epithelium;open tracheal system development;lipid particle
HV-PG_Contig_336	25	---NA---	---NA---
HV-PG_Contig_301	25	arystal structure of epiphyas postvittana takeout 1
HV-PG_Contig_874	25	triosephosphate isomerase	gluconeogenesis;fatty acid biosynthetic process;triose-phosphate isomerase activity;pentose-phosphate shunt;glycolysis
HV-PG_Contig_4	25	ribosomal protein l14	ribosome;structural constituent of ribosome;translation
HV-PG_Contig_44	24	antigenic protein
HV-PG_Contig_205	24	cyclophilin-like protein	peptidyl-prolyl cis-trans isomerase activity;protein folding
HV-PG_Contig_848	22	af272342_1acyl-delta-11 desaturase	endoplasmic reticulum membrane;fatty acid biosynthetic process;stearoyl-CoA 9-desaturase activity;iron ion binding;integral to membrane
HV-PG_Contig_110	22	ribosomal protein l11e	ribosome;structural constituent of ribosome;translation
HV-PG_Contig_323	22	ribosomal protein l12	ribosome;structural constituent of ribosome;translation
HV-PG_Contig_285	22	troponin t
HV-PG_Contig_231	22	60s acidic ribosomal protein p0	ribosome;ribosome biogenesis and assembly;structural constituent of ribosome;translational elongation
HV-PG_Contig_820	21	arystal structure of epiphyas postvittana takeout 1
HV-PG_Contig_821	21	gtpase_rho	dorsal closure, amnioserosa morphology change;membrane;germ cell migration;Wnt receptor signaling pathway;cellularization;dendrite morphogenesis;branch fusion, open tracheal system;dorsal closure, spreading of leading edge cells;GTP binding;neuroblast proliferation;germ-band extension;myofibril assembly;establishment of imaginal disc-derived wing hair orientation;epidermal growth factor receptor …
HV-PG_Contig_467	21	h+ transporting atp synthase beta subunit isoform 2	hydrogen-exporting ATPase activity, phosphorylative mechanism;hydrogen ion transporting ATP synthase activity, rotational mechanism;integral to membrane;ATP synthesis coupled proton transport;hydrogen ion transporting ATPase activity, rotational mechanism;proton-transporting two-sector ATPase complex
HV-PG_Contig_354	19	probable plasmid replication initiation protein
HV-PG_Contig_844	18	ribosomal protein l10	ribosome;structural constituent of ribosome;translation
HV-PG_Contig_423	18	cg6770 cg6770-pa
HV-PG_Contig_53	18	gelsolin cg1106-isoform h	extracellular region;cytosol;phagocytosis, engulfment;actin binding
HV-PG_Contig_69	18	moderately methionine rich storage protein	receptor activity;transport;oxygen transporter activity;nutrient reservoir activity
HV-PG_Contig_873	17	tropomyosin invertebrate	muscle thin filament tropomyosin;pole plasm oskar mRNA localization;actin binding;dendrite morphogenesis;muscle contraction
HV-PG_Contig_859	17	enolase	phosphopyruvate hydratase complex;phosphopyruvate hydratase activity;magnesium ion binding;glycolysis
HV-PG_Contig_76	17	---NA---	---NA---
HV-PG_Contig_854	17	atp synthase	hydrogen-exporting ATPase activity, phosphorylative mechanism;hydrogen ion transporting ATP synthase activity, rotational mechanism;mitochondrial proton-transporting ATP synthase complex, coupling factor F(o);ATP synthesis coupled proton transport;phagocytosis, engulfment;hydrogen ion transporting ATPase activity, rotational mechanism;lipid particle
HV-PG_Contig_100	16	fatty-acyl reductase	catalytic activity;metabolic process;binding
HV-PG_Contig_852	16	ribosomal protein l35	ribosome;structural constituent of ribosome;translation
HV-PG_Contig_878	16	antichymotrypsin precursor	extracellular region;serine-type endopeptidase inhibitor activity
HV-PG_Contig_154	16	---NA---	---NA---
HV-PG_Contig_149	16	ribosomal protein l27	ribosome;structural constituent of ribosome;translation
HV-PG_Contig_836	15	ferritin heavy chain-like protein precursor	cellular iron ion homeostasis;oxidoreductase activity;ferric iron binding;iron ion transport
HV-PG_Contig_306	15	cg14567 cg14567-pa
HV-PG_Contig_300	15	arystal structure of epiphyas postvittana takeout 1
HV-PG_Contig_8	15	polyadenylate-binding protein	mRNA metabolic process
HV-PG_Contig_586	15	annexin ix-c	calcium ion binding;calcium-dependent phospholipid binding
HV-PG_Contig_364	15	tropomyosin 1
HV-PG_Contig_26	15	ribosomal protein l19e	ribosome;structural constituent of ribosome;translation
HV-PG_Contig_882	15	h+-atpase v-type subunit	hydrogen ion transporting ATP synthase activity, rotational mechanism;integral to membrane;ATP synthesis coupled proton transport;metal ion binding;vacuolar membrane;ATP binding;protein binding;hydrogen ion transporting ATPase activity, rotational mechanism;proton-transporting two-sector ATPase complex
HV-PG_Contig_606	15	aldolase	glycolysis;fructose-bisphosphate aldolase activity
HV-PG_Contig_604	15	succinyl coenzyme a synthetase alpha subunit	succinate-CoA ligase (GDP-forming) activity;succinate-CoA ligase complex (GDP-forming);tricarboxylic acid cycle
HV-PG_Contig_68	15	60s ribosomal protein l17	structural constituent of ribosome;large ribosomal subunit;translation
HV-PG_Contig_279	15	translation elongation factor 2	cytoplasm;translation elongation factor activity;GTP binding;translation;GTPase activity
HV-PG_Contig_598	15	mrystal structure of trichoplusia ni secreted ferritin	cellular iron ion homeostasis;oxidoreductase activity;ferric iron binding;iron ion transport
HV-PG_Contig_257	15	mitochondrial atp synthase lipid binding protein	hydrogen ion transporting ATP synthase activity, rotational mechanism;mitochondrial membrane;integral to membrane;ATP synthesis coupled proton transport;lipid binding;proton-transporting ATP synthase complex, coupling factor F(o);hydrogen ion transporting ATPase activity, rotational mechanism
HV-PG_Contig_190	15	acyl-delta-9 desaturase	fatty acid biosynthetic process;stearoyl-CoA 9-desaturase activity;iron ion binding;integral to membrane;endoplasmic reticulum
HV-PG_Contig_121	14	---NA---	---NA---
HV-PG_Contig_103	14	allergen api m 6 precursor
HV-PG_Contig_452	14	zinc finger protein	zinc ion binding;nucleic acid binding
HV-PG_Contig_161	14	ap2_galmeame: full=anionic antimicrobial peptide 2	defense response to fungus;defense response to Gram-positive bacterium;extracellular space;innate immune response;xenobiotic metabolic process
HV-PG_Contig_366	14	translationally controlled tumor protein	cytoplasm;guanyl-nucleotide exchange factor activity;tubulin complex;positive regulation of multicellular organism growth;positive regulation of cell size;calcium ion binding
HV-PG_Contig_775	14	mitochondrial cytochrome c oxidase subunit 6b	mitochondrial respiratory chain complex IV;electron transport;cytochrome-c oxidase activity
HV-PG_Contig_18	14	---NA---	---NA---
HV-PG_Contig_15	14	phosphate transport protein	hermaphrodite genitalia development;nematode larval development;binding;mitochondrial inner membrane;transport;positive regulation of growth rate;embryonic development ending in birth or egg hatching;integral to membrane
HV-PG_Contig_105	14	scavenger receptor cysteine-rich protein
HV-PG_Contig_700	14	---NA---	---NA---
HV-PG_Contig_14	14	phosphate transport protein	mitochondrial inner membrane;integral to membrane;binding;transport
HV-PG_Contig_840	14	atp synthase lipid-bindingmitochondrial precursor	hydrogen ion transporting ATP synthase activity, rotational mechanism;mitochondrial membrane;integral to membrane;ATP synthesis coupled proton transport;lipid binding;proton-transporting ATP synthase complex, coupling factor F(o);hydrogen ion transporting ATPase activity, rotational mechanism
HV-PG_Contig_28	14	---NA---	---NA---
HV-PG_Contig_810	14	cg10219 cg10219-pa	succinate dehydrogenase activity;iron ion binding;heme binding;electron transport;mitochondrial respiratory chain complex II;tricarboxylic acid cycle;integral to membrane;succinate dehydrogenase (ubiquinone) activity
HV-PG_Contig_266	14	glyceraldehyde-3-phosphate dehydrogenase	cytoplasm;NAD binding;glycolysis;glyceraldehyde-3-phosphate dehydrogenase (phosphorylating) activity
HV-PG_Contig_181	13	mitochondrial cytochrome c oxidase subunit 6a isoform 1	mitochondrial electron transport, cytochrome c to oxygen;lipid particle;mitochondrial respiratory chain complex IV
HV-PG_Contig_537	13	arginine kinase	arginine kinase activity
HV-PG_Contig_186	13	cell wall proline-rich protein	RNA binding;protein kinase activity
HV-PG_Contig_886	13	cytochrome c oxidase subunit va	cytochrome-c oxidase activity;electron transport
HV-PG_Contig_97	13	paxillin cg31794-isoform d	zinc ion binding;focal adhesion
HV-PG_Contig_501	13	nadh-ubiquinone oxidoreductase subunit
HV-PG_Contig_440	13	---NA---	---NA---
HV-PG_Contig_414	12	heat shock protein 90	protein folding;unfolded protein binding;ATP binding;response to stress
HV-PG_Contig_881	12	ankyrin unc44
HV-PG_Contig_122	12	---NA---	---NA---
HV-PG_Contig_842	12	myosin light chain 2	myosin complex;calcium ion binding;motor activity
HV-PG_Contig_849	12	cg13887-isoform b	apoptosis;endoplasmic reticulum;intracellular protein transport
HV-PG_Contig_524	12	protein
HV-PG_Contig_877	12	iron storage protein	cellular iron ion homeostasis;oxidoreductase activity;ferric iron binding;iron ion transport
HV-PG_Contig_737	12	mitochondrial atp synthase f chain	mitochondrial proton-transporting ATP synthase complex, coupling factor F(o);lipid particle;proton transport
HV-PG_Contig_829	12	succinyl-synthetase small	succinate-CoA ligase (GDP-forming) activity;binding;ATP citrate synthase activity;succinate-CoA ligase complex (GDP-forming);tricarboxylic acid cycle;succinate-CoA ligase (ADP-forming) activity
HV-PG_Contig_837	12	ribosomal protein l13	ribosome;structural constituent of ribosome;translation
HV-PG_Contig_843	12	translation elongation factor 2	cytoplasm;translation elongation factor activity;GTP binding;translation;GTPase activity
HV-PG_Contig_375	12	28 kda heat- and acid-stable phosphoprotein
HV-PG_Contig_327	12	calcium-binding protein e63-1	cytoplasm;plasma membrane;calcium ion binding;salivary gland cell autophagic cell death;nucleus
HV-PG_Contig_43	12	salivary protein mys2 precursor
HV-PG_Contig_420	12	ribosomal protein l18a	ribosome;structural constituent of ribosome;translation
HV-PG_Contig_594	12	translation elongation factor 2	mitotic spindle elongation;translation elongation factor activity;GTP binding;lipid particle;cytosol;translational elongation;GTPase activity
HV-PG_Contig_884	12	serine protease	proteolysis;serine-type endopeptidase activity
HV-PG_Contig_65	12	superoxide dismutase	copper ion binding;cytoplasm;superoxide metabolic process;superoxide dismutase activity;antioxidant activity;zinc ion binding
HV-PG_Contig_60	12	acyl-coenzyme ac-4 to c-12 straight chain	acyl-CoA dehydrogenase activity;FAD binding
HV-PG_Contig_94	12	arystal structure of epiphyas postvittana takeout 1
HV-PG_Contig_872	12	salivary protein mys2 precursor
HV-PG_Contig_2	12	ribosomal protein l27a	ribosome;structural constituent of ribosome;translation
HV-PG_Contig_108	12	enolase	phosphopyruvate hydratase complex;phosphopyruvate hydratase activity;magnesium ion binding;glycolysis
HV-PG_Contig_245	12	adp atp translocase	binding;mitochondrial inner membrane;response to mechanical stimulus;ADP transport;lipid particle;ATP:ADP antiporter activity;integral to membrane;ATP transport
HV-PG_Contig_46	12	antigenic protein
HV-PG_Contig_610	12	drosophila melanogaster cg10320	mitochondrial electron transport, NADH to ubiquinone;NADH dehydrogenase (ubiquinone) activity;electron transport;mitochondrial respiratory chain complex I
HV-PG_Contig_386	12	fau cg6544-isoform c isoform 2
HV-PG_Contig_544	12	sodium potassium-dependent atpase beta-2 subunit	sodium:potassium-exchanging ATPase activity;sodium:potassium-exchanging ATPase complex;potassium ion transport;sodium ion transport
HV-PG_Contig_892	12	polyadenylate-binding protein
HV-PG_Contig_35	12	arystal structure of epiphyas postvittana takeout 1
HV-PG_Contig_237	12	troponin t
HV-PG_Contig_200	12	dead box polypeptide 5
HV-PG_Contig_850	11	atp synthase alpha subunit vacuolar	hydrogen ion transporting ATP synthase activity, rotational mechanism;ATP synthesis coupled proton transport;metal ion binding;ATP binding;hydrogen ion transporting ATPase activity, rotational mechanism;proton-transporting two-sector ATPase complex
HV-PG_Contig_640	11	proteasomesubunit cg10149-isoform b isoform 1
HV-PG_Contig_114	11	iron storage protein	cellular iron ion homeostasis;oxidoreductase activity;ferric iron binding;iron ion transport
HV-PG_Contig_275	11	myofilin protein
HV-PG_Contig_815	11	cg12324 protein	mitotic spindle elongation;structural constituent of ribosome;lipid particle;cytosolic small ribosomal subunit;translation
HV-PG_Contig_861	11	cytochrome c1	mitochondrial respiratory chain complex III;lipid particle;iron ion binding;heme binding;mitochondrial electron transport, ubiquinol to cytochrome c;electron transporter, transferring electrons within CoQH2-cytochrome c reductase complex activity
HV-PG_Contig_822	11	nascent polypeptide associated complex protein alpha subunit
HV-PG_Contig_335	11	dihydrolipoamide dehydrogenase	glycine cleavage complex;cell redox homeostasis;lipoamide metabolic process;tricarboxylic acid cycle;glycolysis;mitochondrial alpha-ketoglutarate dehydrogenase complex;dihydrolipoyl dehydrogenase activity;FAD binding;lipid particle;electron transport
HV-PG_Contig_313	11	af172845_1death-associated lim only protein dalp	zinc ion binding
HV-PG_Contig_818	11	14-3-3 zeta	cytoplasm;protein domain specific binding
HV-PG_Contig_891	10	antennal binding protein	transport;odorant binding
HV-PG_Contig_885	10	nadh:ubiquinone dehydrogenase	mitochondrial respiratory chain complex I;NADH dehydrogenase activity
HV-PG_Contig_177	10	lethalessential for lifel2efl	response to stress
HV-PG_Contig_831	10	---NA---	---NA---
HV-PG_Contig_529	10	prophenoloxidase activating enzyme	proteolysis;serine-type endopeptidase activity
HV-PG_Contig_528	10	ribonuclease l inhibitor homolog	ATPase activity;ATP binding;electron carrier activity;iron-sulfur cluster binding;electron transport
HV-PG_Contig_12	10	kazal-type serine protease inhibitor	serine-type endopeptidase inhibitor activity
HV-PG_Contig_491	10	bent cg32019-isoform d	mesoderm development;primary metabolic process;protein serine/threonine kinase activity
HV-PG_Contig_307	10	cg14567 cg14567-pa
HV-PG_Contig_738	10	mitochondrial atp synthase f chain	mitochondrial proton-transporting ATP synthase complex, coupling factor F(o);lipid particle;proton transport
HV-PG_Contig_371	10	salivary secreted peptide
HV-PG_Contig_889	10	---NA---	---NA---
HV-PG_Contig_297	10	---NA---	---NA---
HV-PG_Contig_880	10	ubiquinol-cytochrome crieske iron-sulfur polypeptide 1	ubiquinol-cytochrome-c reductase activity;iron ion binding;electron transport;transport;2 iron, 2 sulfur cluster binding;integral to membrane;mitochondrial respiratory chain
HV-PG_Contig_613	10	zeelin1 cg6803-pd isoform 2
HV-PG_Contig_444	10	---NA---	---NA---
HV-PG_Contig_753	10	mitochondrial cytochrome c oxidase subunit 7c	mitochondrial respiratory chain complex IV;electron transport;cytochrome-c oxidase activity
HV-PG_Contig_373	10	nadh dehydrogenase iron-sulfur proteinmitochondrial	mitochondrial electron transport, NADH to ubiquinone;NADH dehydrogenase (ubiquinone) activity;electron transport
HV-PG_Contig_272	10	cathepsin	proteolysis;cysteine-type endopeptidase activity
HV-PG_Contig_719	10	serine threonine protein kinase
HV-PG_Contig_591	10	arystal structure of monomeric actin bound to cytochalasin d	cytoskeleton;cytoplasm;ATP binding;structural molecule activity;protein binding
HV-PG_Contig_261	10	---NA---	---NA---
HV-PG_Contig_499	10	fructose--bisphosphatase cg31692-isoform b	carbohydrate metabolic process;fructose-bisphosphatase activity
HV-PG_Contig_21	10	vacuolar atp synthase subunit h	peripheral to membrane of membrane fraction;hydrogen-exporting ATPase activity, phosphorylative mechanism;hydrogen ion transporting ATP synthase activity, rotational mechanism;vacuolar proton-transporting V-type ATPase, V1 domain;ATP synthesis coupled proton transport;ATP binding;ATPase activator activity;hydrogen ion transporting ATPase activity, rotational mechanism;determination of adult life …
HV-PG_Contig_315	10	cytoplasmic actin	cytoskeleton;cytoplasm;ATP binding;structural molecule activity;protein binding
HV-PG_Contig_265	10	conserved possible golgi protein
HV-PG_Contig_353	10	hydrogen-transporting atpg-	hydrogen ion transporting ATP synthase activity, rotational mechanism;mitochondrial proton-transporting ATP synthase complex, coupling factor F(o);ATP synthesis coupled proton transport;hydrogen ion transporting ATPase activity, rotational mechanism;lipid particle
HV-PG_Contig_887	10	methionine-rich storage protein	transport;oxygen transporter activity;nutrient reservoir activity
HV-PG_Contig_616	10	---NA---	---NA---
HV-PG_Contig_888	10	catalase	calcium-dependent cell-cell adhesion;hydrogen peroxide catabolic process;peroxisome;plasma membrane;iron ion binding;heme binding;electron transport;catalase activity;determination of adult life span
HV-PG_Contig_632	10	lysosomal pro-x carboxypeptidase precursor(proline carboxypeptidase) (angiotensinase c) (lysosomal carboxypeptidase c)	proteolysis
HV-PG_Contig_495	10	ribosomal protein ubq l40e	translation;ubiquitin-dependent protein catabolic process;ATP-dependent proteolysis;regulation of transcription, DNA-dependent;structural constituent of ribosome;ribosome biogenesis and assembly;protein binding;ubiquitin cycle;establishment and/or maintenance of chromatin architecture;lipid particle;cytosolic large ribosomal subunit;response to stress;nucleus
HV-PG_Contig_502	10	ion channel nompc
HV-PG_Contig_451	10	obstructor-e cg11142-isoform a	extracellular region;chitin binding;chitin metabolic process
HV-PG_Contig_6	10	---NA---	---NA---
HV-PG_Contig_281	10	roc2 cg8998-pa	ubiquitin-protein ligase activity;SCF ubiquitin ligase complex;zinc ion binding;protein binding
HV-PG_Contig_816	10	---NA---	---NA---
HV-PG_Contig_579	10	s9 ribosomal protein	structural constituent of ribosome;small ribosomal subunit;translation;rRNA binding
HV-PG_Contig_813	10	bent cg32019-isoform d
HV-PG_Contig_819	10	rrna promoter binding protein
HV-PG_Contig_676	10	---NA---	---NA---
HV-PG_Contig_439	10	ribosomal protein l18	ribosome;structural constituent of ribosome;translation
HV-PG_Contig_864	10	cytochrome c oxidase subunit iv
HV-PG_Contig_812	10	elegans proteinconfirmed by transcript evidence	protein binding
HV-PG_Contig_868	10	serine protease	peptidase activity
HV-PG_Contig_673	10	bax inhibitor-1-like protein
HV-PG_Contig_574	10	imaginal disk growth factor	chitinase activity;imaginal disc development;chitin catabolic process;cation binding;extracellular region
HV-PG_Contig_692	10	cathepsin l-like protease	lysosome;protein catabolic process;cathepsin L activity;salivary gland cell autophagic cell death;proteolysis
HV-PG_Contig_691	10	cg16786 cg16786-pa
HV-PG_Contig_811	10	niemann-pick type c-
HV-PG_Contig_187	10	vacuolar atp synthase subunit g	apical plasma membrane;hydrolase activity;hydrogen ion transmembrane transporter activity;proton transport
HV-PG_Contig_153	10	sensory appendageprotein
HV-PG_Contig_846	10	ubiquitin ribosomal protein s27ae fusion protein	ribosome;structural constituent of ribosome;translation;protein modification process
HV-PG_Contig_851	10	viral cathepsin	proteolysis;cysteine-type endopeptidase activity
HV-PG_Contig_465	10	cg9572 cg9572-pa isoform 2
HV-PG_Contig_116	10	n-acetylneuraminic acid phosphate synthase	catalytic activity;carbohydrate biosynthetic process
HV-PG_Contig_107	10	scavenger receptor cysteine-rich protein
HV-PG_Contig_95	10	---NA---	---NA---
HV-PG_Contig_425	10	muscle lim protein
HV-PG_Contig_841	10	af272342_1acyl-delta-11 desaturase	endoplasmic reticulum membrane;fatty acid biosynthetic process;stearoyl-CoA 9-desaturase activity;iron ion binding;integral to membrane
